# Supplementary material for: The Mutational Landscape of SARS-CoV-2
Source: Int J Mol Sci. 2023 May 22;24(10):9072. doi: 10.3390/ijms24109072 (PMC10219494; doi:10.3390/ijms24109072)
Supplement: Supplementary file 1 [file ijms-24-09072-s001.zip]

Archive with 1 entries (1 files):
- ijms-2341634-supplementary.pdf
